# Supplementary material for: DRIFTS-MS Investigation of Low-Temperature CO Oxidation on Cu-Doped Manganese Oxide Prepared Using Nitrate Aerosol Decomposition
Source: Molecules. 2023 Apr 16;28(8):3511. doi: 10.3390/molecules28083511 (PMC10144047; doi:10.3390/molecules28083511)
Supplement: Supplementary file 1 [file molecules-28-03511-s001.zip]

Archive with 1 entries (1 files):
- molecules-2329315-supplementary.pdf
